# Supplementary material for: Uncertain Emotion Discrimination Differences Between Musicians and Non-musicians Is Determined by Fine Structure Association: Hilbert Transform Psychophysics
Source: Front Neurosci. 2019 Sep 18;13:902. doi: 10.3389/fnins.2019.00902 (PMC6759500; doi:10.3389/fnins.2019.00902)
Supplement: DATA SHEET S2 — Contains the original data used for all analyses in a csv file. [file Data_Sheet_2.xlsx]

## Sheet: final
UNIQUE.ID	gender	subject	age	class	nivel	MusicEdu	01S	01Senv03Hftsnb2	01Senv03Hftsnb4	01Senv03Hftsnb8	01Senv03Hftsnb16	01Senv03Hftsnb32	01Senv03Hftsnb64	02S	02Senv11Hftsnb2	02Senv11Hftsnb4	02Senv11Hftsnb8	02Senv11Hftsnb16	02Senv11Hftsnb32	02Senv11Hftsnb64	03H	03Henv01Sftsnb2	03Henv01Sftsnb4	03Henv01Sftsnb8	03Henv01Sftsnb16	03Henv01Sftsnb32	03Henv01Sftsnb64	04S	04Senv26Hftsnb2	04Senv26Hftsnb4	04Senv26Hftsnb8	04Senv26Hftsnb16	04Senv26Hftsnb32	04Senv26Hftsnb64	05S	05Senv17Hftsnb2	05Senv17Hftsnb4	05Senv17Hftsnb8	05Senv17Hftsnb16	05Senv17Hftsnb32	05Senv17Hftsnb64	06H	06Henv23Sftsnb2	06Henv23Sftsnb4	06Henv23Sftsnb8	06Henv23Sftsnb16	06Henv23Sftsnb32	06Henv23Sftsnb64	07H
subj.01	M	Santiago	19.7186	poor	normal	0	s	h	h	h	h	h	s	s	h	h	h	h	s	s	h	s	h	s	h	h	h	h	h	h	h	h	h	s	h	h	h	h	h	h	s	h	h	s	s	s	s	s	h
subj.02	M	Oscar	18.7543	poor	normal	0	s	h	h	h	s	h	s	s	s	h	h	h	h	s	h	s	s	h	h	s	h	h	s	h	h	h	s	s	s	h	h	h	h	h	s	h	s	s	s	s	s	s	h
subj.03	M	Alverto	20.8884	poor	normal	0	h	h	s	s	s	s	s	h	h	s	s	s	s	s	s	s	h	h	h	h	h	h	h	h	h	h	h	s	s	h	h	h	h	s	s	h	s	s	s	s	s	s	h
subj.04	M	David	22.1046	poor	normal	0	h	h	h	h	h	h	s	s	h	h	h	s	h	s	h	h	h	s	h	h	h	s	h	h	h	h	h	h	s	h	h	h	h	s	h	h	s	s	s	s	s	s	h
subj.05	M	Jesus	21.3873	poor	normal	0	s	s	h	s	s	s	s	s	s	h	h	s	s	s	s	s	s	s	s	s	h	s	s	h	h	s	s	s	s	s	s	s	s	s	s	h	h	s	s	s	s	s	h
subj.06	M	Ian	21.3215	poor	normal	0	h	h	h	h	h	h	s	s	s	h	s	s	s	s	h	h	h	h	h	h	h	h	h	h	h	s	s	s	s	h	h	h	h	h	h	h	h	s	h	s	s	h	h
subj.07	M	David	18.8638	poor	normal	0	h	h	h	h	h	h	h	h	h	h	h	h	h	h	h	h	s	s	h	h	h	h	h	h	h	h	h	s	s	h	h	h	h	h	s	h	s	s	s	s	h	h	h
subj.08	M	Canek	25.8473	poor	normal	0	h	s	h	h	s	s	s	h	s	h	h	s	h	s	h	s	h	h	s	s	h	h	s	h	s	h	s	s	s	h	h	s	s	s	s	h	s	h	s	h	s	h	h
subj.09	F	malinalli	19.7351	poor	normal	0	h	s	h	s	h	s	s	s	s	h	h	s	s	s	h	s	s	s	s	h	h	h	s	h	s	s	s	s	s	s	h	h	h	h	s	h	s	s	s	h	s	s	h
subj.10	F	Yessina	18.5845	poor	normal	0	s	h	h	h	h	s	s	h	h	h	h	h	s	s	h	s	s	s	h	h	h	h	h	h	h	h	h	h	s	h	s	h	s	s	s	h	h	s	s	s	h	h	h
subj.11	F	Anafda	20.5844	poor	normal	0	h	h	h	h	h	h	s	s	h	h	h	h	s	s	h	h	h	h	h	h	h	s	h	h	h	h	h	s	s	h	h	h	h	s	h	h	s	s	s	s	s	s	h
subj.12	F	Jessica	19.1984	poor	normal	0	s	s	h	h	h	h	s	s	h	s	s	s	s	s	h	s	h	s	h	h	h	h	h	h	h	h	h	s	h	h	h	h	h	h	s	h	h	h	h	h	h	h	h
subj.13	F	suemie	20.234	poor	normal	0	s	h	h	s	h	s	s	s	h	s	s	s	s	h	h	s	h	s	s	h	h	h	s	h	h	s	s	s	s	h	h	h	h	s	h	s	s	h	s	s	h	h	h
subj.14	F	fernanda	19.7186	poor	normal	0	s	h	h	h	h	h	h	s	h	h	s	h	s	s	s	s	h	s	h	h	h	h	h	h	h	h	s	s	h	h	h	h	h	h	s	s	h	s	h	h	h	s	h
subj.15	F	Ana	24.8035	poor	normal	0	s	s	s	h	s	s	s	s	s	s	s	s	s	s	s	s	s	s	s	s	s	s	s	h	h	h	s	s	s	s	h	h	h	s	s	h	s	s	s	s	s	s	h
subj.16	F	Lilian	23.0691	poor	normal	0	h	h	h	h	h	h	s	h	h	h	h	h	h	s	h	h	h	s	h	h	h	s	h	h	h	h	s	s	s	h	h	h	h	h	s	h	s	s	s	h	h	h	h
subj.17	M	Emmit	20.0828	good	normal	0	s	s	h	h	h	h	s	s	s	h	h	h	h	s	h	s	h	h	h	h	h	s	s	h	h	h	h	s	s	h	h	h	h	h	s	h	s	s	s	h	s	s	h
subj.18	M	Julio	19.9952	good	normal	0	s	h	s	s	s	s	s	s	s	h	s	s	s	s	h	s	s	s	h	h	h	s	h	h	h	s	s	s	s	h	h	h	s	s	s	h	s	s	h	h	h	h	h
subj.19	M	Daniel	20.2997	good	normal	0	s	h	h	h	h	h	s	s	h	h	h	h	h	s	h	s	h	s	h	h	h	s	h	h	h	h	s	s	s	h	h	h	h	s	s	h	h	s	s	s	s	s	h
subj.20	M	Nestor	18.5873	good	normal	0	s	h	h	h	h	h	s	s	h	s	s	h	s	s	h	s	s	s	h	h	h	s	h	h	h	h	h	s	s	s	h	s	s	s	s	h	s	s	s	s	h	h	h
subj.21	M	Gayosso	24.9952	good	normal	0	s	h	h	h	h	h	s	s	h	h	h	h	s	s	h	s	h	h	h	h	h	h	h	h	h	h	h	s	s	h	h	h	h	h	s	h	s	s	s	h	s	h	h
subj.22	M	Juarez	18.193	good	normal	0	s	h	h	h	h	h	h	s	h	h	h	h	s	h	h	s	s	s	h	h	h	s	h	h	h	h	s	s	s	h	h	h	h	h	s	h	s	s	s	s	h	s	h
subj.23	M	Andrade	18.9377	good	normal	0	s	s	s	s	s	s	s	s	s	s	s	s	s	s	h	s	s	s	s	s	h	s	s	s	s	s	s	s	s	s	s	s	s	s	s	h	s	s	s	s	s	s	h
subj.24	M	Parrales	20.1765	good	normal	0	s	h	h	h	h	h	s	s	h	s	h	h	s	h	h	s	s	h	h	h	h	s	h	h	h	h	h	s	s	h	h	h	h	s	s	h	s	h	h	s	s	s	h
subj.25	F	Karina	29.1956	good	normal	0	s	s	h	h	h	h	s	s	h	h	s	s	h	s	h	s	h	s	h	h	h	s	h	h	h	s	h	s	s	h	h	h	s	s	s	h	s	s	s	s	s	s	h
subj.26	F	Edith	24.6228	good	normal	0	s	h	h	h	h	h	s	s	h	h	h	s	s	s	h	s	h	h	h	h	h	s	h	h	h	h	h	s	s	h	h	h	h	s	s	h	s	s	s	s	h	s	h
subj.27	F	Miriam	20.0116	good	normal	0	s	s	h	h	h	h	s	s	s	h	h	s	s	s	h	s	h	h	s	s	h	s	h	h	h	h	h	s	s	s	h	h	h	s	s	h	s	s	s	s	s	s	h
subj.28	F	Alejandra	20.8637	good	normal	0	s	h	h	s	h	h	s	s	h	h	h	h	s	s	h	s	s	s	s	h	h	h	h	s	h	s	s	s	s	h	h	s	h	h	s	h	s	s	s	s	s	s	h
subj.29	F	jessica	18.6502	good	normal	0	s	h	h	s	h	s	s	s	h	s	s	h	s	s	h	s	s	s	h	h	h	s	h	h	h	h	h	s	s	h	s	h	h	s	s	h	s	h	h	h	h	h	h
subj.30	F	Melannie	20.8665	good	normal	0	s	h	h	h	h	h	s	s	h	s	h	h	s	h	h	h	h	h	h	h	h	h	h	h	h	h	s	s	s	h	h	h	h	h	h	h	s	s	s	s	s	h	h
subj.31	F	Noel	20.9951	good	normal	0	s	s	h	h	h	h	s	s	h	s	h	s	s	s	h	s	h	h	s	h	h	h	h	h	h	h	h	s	s	h	h	h	h	h	s	h	s	s	s	s	s	h	h
subj.32	F	ana	25.9458	good	normal	0	h	h	h	h	h	h	s	s	h	h	h	h	s	s	h	h	h	s	h	h	h	s	h	h	h	s	s	s	s	h	h	h	s	s	s	h	s	s	s	s	s	h	h
subj.33	F	Maria	26.8638	high	music	6	s	h	h	h	h	s	s	s	h	h	h	s	s	s	h	s	s	s	h	h	h	s	h	h	h	h	h	s	s	h	h	h	h	s	s	h	s	s	s	s	h	h	h
subj.34	F	Sarai	22.6475	high	music	6	s	s	s	h	s	s	s	s	s	s	h	s	s	s	h	s	h	h	s	s	s	s	s	s	h	s	s	s	s	h	h	h	h	h	s	h	h	h	h	h	s	s	h
subj.35	F	Diana	21.3188	high	music	6	h	h	h	h	h	s	s	s	h	h	h	s	s	s	h	s	s	s	h	h	h	s	h	h	h	h	h	s	s	h	h	h	h	h	s	h	s	s	s	s	s	s	h
subj.36	F	Marisol	22.1183	high	music	8	s	h	h	h	h	h	s	s	h	h	h	h	h	s	h	s	s	h	h	h	h	s	h	h	h	h	h	s	s	h	h	h	h	h	s	h	s	s	h	h	h	h	h
subj.37	F	Flena	19.9678	high	music	4	s	h	h	h	h	h	s	s	h	h	h	s	s	s	h	s	s	h	h	h	h	s	h	h	h	h	h	s	s	h	h	h	h	s	s	h	s	h	h	h	h	h	h
subj.38	F	Mar	20.8281	high	music	7	h	h	h	h	h	h	s	s	h	h	s	h	s	s	h	s	h	h	h	h	h	h	h	h	h	h	h	s	s	h	h	h	h	h	s	h	s	s	s	s	s	h	h
subj.39	F	Jess	29.7843	high	music	10	h	s	h	h	h	h	h	s	s	h	h	h	h	s	h	h	h	h	h	h	h	h	h	h	h	h	h	s	h	h	h	h	h	h	s	h	s	s	s	s	s	s	h
subj.40	F	G Isabel	22.6338	high	music	10	s	h	h	h	h	s	s	h	h	h	h	s	h	s	h	h	h	h	h	s	h	s	h	h	h	h	h	s	s	h	h	s	h	s	s	h	h	s	h	h	h	h	h
subj.41	M	Javier	26.0526	high	music	10	h	h	h	h	h	h	h	h	h	h	h	h	h	h	h	h	s	h	h	h	h	h	h	h	h	h	h	h	s	h	h	h	h	h	s	h	s	s	s	s	h	h	h
subj.42	M	Erik	23.2471	high	music	9	h	h	h	h	h	h	s	s	s	h	h	h	h	h	h	h	h	h	h	h	h	h	h	h	h	h	h	h	s	h	h	h	h	h	s	h	s	s	s	s	h	h	h
subj.43	M	Jahaziel	19.6776	high	music	4	s	h	h	h	h	h	h	h	h	s	h	h	s	h	h	h	h	h	h	h	h	h	h	h	h	h	h	s	s	h	h	h	s	s	s	h	h	s	h	s	h	h	h
subj.44	M	Daniel	21.7158	high	music	8	s	h	h	h	h	h	s	h	h	h	h	h	h	s	h	s	h	h	h	h	h	h	h	h	h	s	h	s	s	h	h	h	h	h	s	h	s	h	h	h	h	h	h
subj.45	M	Armando	22.1539	high	music	6	s	h	h	h	h	h	s	s	h	h	h	h	h	s	h	h	h	h	h	h	h	s	h	h	h	h	h	s	s	h	h	h	h	s	s	h	h	h	s	h	h	s	h
subj.46	M	Eduardo	24.1156	high	music	10	s	h	h	h	h	h	s	s	h	h	h	h	h	s	h	h	h	h	h	h	h	h	h	h	h	h	h	h	s	h	h	h	h	h	s	h	s	s	s	s	s	s	h
subj.47	M	Antonio	23.2471	high	music	10	s	h	h	h	h	h	h	s	h	h	h	h	h	h	h	s	h	h	h	h	h	h	h	h	h	h	h	h	s	h	h	h	h	h	h	h	h	h	h	h	h	h	h
subj.48	M	Jorge	25.1074	high	music	10	s	h	h	h	h	s	h	s	h	h	h	s	h	h	h	s	h	s	h	h	h	s	h	h	h	h	h	s	s	h	h	h	h	s	s	h	s	s	h	s	h	h	h
subj.49	F	Karen	20.1321	low	music	2	s	h	h	h	h	h	s	s	h	h	h	h	s	s	h	h	h	h	h	h	h	s	h	h	h	h	h	s	s	h	h	h	h	h	h	h	s	s	s	s	s	s	h
subj.50	F	diaz	20.809	low	music	2	s	h	h	h	h	h	s	s	h	h	h	h	h	s	h	h	h	h	h	h	h	h	h	h	s	h	h	s	s	h	h	h	h	h	s	h	s	s	s	h	h	h	h
subj.51	F	ruth	18.8255	low	music	2	s	h	h	h	h	h	s	s	h	h	h	h	h	s	h	s	h	h	h	h	h	h	h	h	h	h	h	s	s	h	h	h	h	h	s	h	s	s	s	s	h	h	h
subj.52	F	Maria	19.5735	low	music	2	h	h	h	h	h	h	s	s	h	s	s	s	s	s	h	s	s	h	h	h	h	s	h	h	h	h	h	s	s	h	h	h	h	h	s	h	s	s	s	h	h	h	h
subj.53	F	Daniela	21.132	low	music	2	s	h	h	h	h	h	s	s	h	h	h	h	h	h	h	h	h	h	h	h	h	s	h	h	h	h	h	s	s	h	h	h	h	h	s	h	s	s	s	h	h	h	h
subj.54	F	Melisa	20.6063	low	music	2	s	h	h	h	h	s	s	s	h	h	h	h	h	s	h	s	h	h	h	h	h	s	h	h	h	h	h	s	s	h	h	h	h	h	s	h	s	h	s	s	h	h	h
subj.55	F	berta	22.8172	low	music	2	h	h	h	h	h	h	s	s	h	h	h	h	s	h	h	h	h	h	h	h	h	h	h	h	h	h	h	s	s	h	h	h	h	h	h	h	s	s	s	h	h	h	h
subj.56	F	Cecila	20.6063	low	music	2	s	h	h	h	h	h	s	s	h	h	h	h	h	s	h	s	h	h	h	h	h	h	h	h	h	s	s	s	s	h	h	h	h	h	h	h	s	s	s	s	h	h	h
subj.57	M	luis	18.8665	low	music	2	s	h	h	h	h	s	s	s	h	s	h	s	s	s	h	s	s	h	h	h	h	h	s	s	s	s	h	s	s	h	h	h	h	s	h	h	s	s	h	h	h	h	h
subj.58	M	Juan	20.809	low	music	2	s	s	h	h	h	h	s	s	s	h	h	h	h	s	s	s	h	s	h	h	h	h	h	h	h	h	h	s	s	h	h	h	h	h	s	h	s	s	s	h	h	h	h
subj.59	M	jorge	21.5954	low	music	2	s	h	h	s	h	s	s	h	h	h	s	h	s	h	h	s	h	s	s	h	h	s	h	h	s	s	s	s	s	h	h	h	s	s	s	h	s	h	s	s	s	h	h
subj.60	M	Sebastian	19.516	low	music	2	h	h	h	h	h	h	s	s	h	h	h	h	h	s	h	h	h	h	h	h	h	h	h	h	h	h	h	h	s	h	h	h	h	h	h	h	s	h	s	s	h	s	h
subj.61	M	Nestor	20.516	low	music	2	s	s	h	h	h	h	s	s	s	s	s	s	s	s	h	s	s	s	h	h	h	s	h	h	h	h	h	s	s	h	h	h	h	s	s	h	h	h	h	h	h	h	h
subj.62	M	ricardo	19.3518	low	music	2	h	h	h	h	h	h	s	s	h	h	h	s	h	s	h	s	h	h	s	h	h	h	h	h	h	h	h	s	s	h	h	h	h	h	s	h	s	s	s	s	h	h	h
subj.63	M	Julio	24.039	low	music	2	s	h	h	h	h	h	s	s	h	h	h	h	h	s	h	s	h	s	h	h	h	s	h	h	s	s	h	s	s	h	s	h	s	s	s	h	s	s	h	s	s	h	h
subj.64	M	Jose	22.4011	low	music	2	h	h	h	h	h	h	h	s	h	h	h	h	h	s	h	h	h	h	h	h	h	h	h	h	h	h	h	s	s	h	h	h	h	h	s	h	s	s	s	h	h	s	h
[truncated: 181 more columns]

## Sheet: Sheet2
	Chimera
	01S
	01Senv03Hftsnb2
	01Senv03Hftsnb4
	01Senv03Hftsnb8
	01Senv03Hftsnb16
	01Senv03Hftsnb32
	01Senv03Hftsnb64
	02S
	02Senv11Hftsnb2
	02Senv11Hftsnb4
	02Senv11Hftsnb8
	02Senv11Hftsnb16
	02Senv11Hftsnb32
	02Senv11Hftsnb64
	03H
	03Henv01Sftsnb2
	03Henv01Sftsnb4
	03Henv01Sftsnb8
	03Henv01Sftsnb16
	03Henv01Sftsnb32
	03Henv01Sftsnb64
	04S
	04Senv26Hftsnb2
	04Senv26Hftsnb4
	04Senv26Hftsnb8
	04Senv26Hftsnb16
	04Senv26Hftsnb32
	04Senv26Hftsnb64
	05S
	05Senv17Hftsnb2
	05Senv17Hftsnb4
	05Senv17Hftsnb8
	05Senv17Hftsnb16
	05Senv17Hftsnb32
	05Senv17Hftsnb64
	06H
	06Henv23Sftsnb2
	06Henv23Sftsnb4
	06Henv23Sftsnb8
	06Henv23Sftsnb16
	06Henv23Sftsnb32
	06Henv23Sftsnb64
	07H
	07Henv30Sftsnb2
	07Henv30Sftsnb4
	07Henv30Sftsnb8
	07Henv30Sftsnb16
	07Henv30Sftsnb32
	07Henv30Sftsnb64
	08S
	08Senv15Hftsnb2
	08Senv15Hftsnb4
	08Senv15Hftsnb8
	08Senv15Hftsnb16
	08Senv15Hftsnb32
	08Senv15Hftsnb64
	09S
	09Senv21Hftsnb2
	09Senv21Hftsnb4
	09Senv21Hftsnb8
	09Senv21Hftsnb16
	09Senv21Hftsnb32
	09Senv21Hftsnb64
	10S
	10Senv31Hftsnb2
	10Senv31Hftsnb4
	10Senv31Hftsnb8
	10Senv31Hftsnb16
	10Senv31Hftsnb32
	10Senv31Hftsnb64
	11H
	11Henv02Sftsnb2
	11Henv02Sftsnb4
	11Henv02Sftsnb8
	11Henv02Sftsnb16
	11Henv02Sftsnb32
	11Henv02Sftsnb64
	12S
	12Senv29Hftsnb2
	12Senv29Hftsnb4
	12Senv29Hftsnb8
	12Senv29Hftsnb16
	12Senv29Hftsnb32
	12Senv29Hftsnb64
	13S
	13Senv32Hftsnb2
	13Senv32Hftsnb4
	13Senv32Hftsnb8
	13Senv32Hftsnb16
	13Senv32Hftsnb32
	13Senv32Hftsnb64
	14H
	14Henv20Sftsnb2
	14Henv20Sftsnb4
	14Henv20Sftsnb8
	14Henv20Sftsnb16
	14Henv20Sftsnb32
	14Henv20Sftsnb64
	15H
	15Henv08Sftsnb2
	15Henv08Sftsnb4
	15Henv08Sftsnb8
	15Henv08Sftsnb16
	15Henv08Sftsnb32
	15Henv08Sftsnb64
	16S
	16Senv18Hftsnb2
	16Senv18Hftsnb4
	16Senv18Hftsnb8
	16Senv18Hftsnb16
	16Senv18Hftsnb32
	16Senv18Hftsnb64
	17H
	17Henv05Sftsnb2
	17Henv05Sftsnb4
	17Henv05Sftsnb8
	17Henv05Sftsnb16
	17Henv05Sftsnb32
	17Henv05Sftsnb64
	18H
	18Henv16Sftsnb2
	18Henv16Sftsnb4
	18Henv16Sftsnb8
	18Henv16Sftsnb16
	18Henv16Sftsnb32
	18Henv16Sftsnb64
	19S
	19Senv28Hftsnb2
	19Senv28Hftsnb4
	19Senv28Hftsnb8
	19Senv28Hftsnb16
	19Senv28Hftsnb32
	19Senv28Hftsnb64
	20S
	20Senv14Hftsnb2
	20Senv14Hftsnb4
	20Senv14Hftsnb8
	20Senv14Hftsnb16
	20Senv14Hftsnb32
	20Senv14Hftsnb64
	21H
	21Henv09Sftsnb2
	21Henv09Sftsnb4
	21Henv09Sftsnb8
	21Henv09Sftsnb16
	21Henv09Sftsnb32
	21Henv09Sftsnb64
	22S
	22Senv24Hftsnb2
	22Senv24Hftsnb4
	22Senv24Hftsnb8
	22Senv24Hftsnb16
	22Senv24Hftsnb32
	22Senv24Hftsnb64
	23S
	23Senv06Hftsnb2
	23Senv06Hftsnb4
	23Senv06Hftsnb8
	23Senv06Hftsnb16
	23Senv06Hftsnb32
	23Senv06Hftsnb64
	24H
	24Henv22Sftsnb2
	24Henv22Sftsnb4
	24Henv22Sftsnb8
	24Henv22Sftsnb16
	24Henv22Sftsnb32
	24Henv22Sftsnb64
	25H
	25Henv27Sftsnb2
	25Henv27Sftsnb4
	25Henv27Sftsnb8
	25Henv27Sftsnb16
	25Henv27Sftsnb32
	25Henv27Sftsnb64
	26H
	26Henv04Sftsnb2
	26Henv04Sftsnb4
	26Henv04Sftsnb8
	26Henv04Sftsnb16
	26Henv04Sftsnb32
	26Henv04Sftsnb64
	27S
	27Senv25Hftsnb2
	27Senv25Hftsnb4
	27Senv25Hftsnb8
	27Senv25Hftsnb16
	27Senv25Hftsnb32
	27Senv25Hftsnb64
	28H
	28Henv19Sftsnb2
	28Henv19Sftsnb4
	28Henv19Sftsnb8
	28Henv19Sftsnb16
	28Henv19Sftsnb32
	28Henv19Sftsnb64
	29H
	29Henv12Sftsnb2
	29Henv12Sftsnb4
	29Henv12Sftsnb8
	29Henv12Sftsnb16
	29Henv12Sftsnb32
	29Henv12Sftsnb64
	30S
	30Senv07Hftsnb2
	30Senv07Hftsnb4
	30Senv07Hftsnb8
	30Senv07Hftsnb16
	30Senv07Hftsnb32
	30Senv07Hftsnb64
	31H
	31Henv10Sftsnb2
	31Henv10Sftsnb4
	31Henv10Sftsnb8
	31Henv10Sftsnb16
	31Henv10Sftsnb32
	31Henv10Sftsnb64
	32H
	32Henv13Sftsnb2
	32Henv13Sftsnb4
	32Henv13Sftsnb8
	32Henv13Sftsnb16
	32Henv13Sftsnb32
	32Henv13Sftsnb64
